# Supplementary material for: Predicting Unprecedented Dengue Outbreak Using Imported Cases and Climatic Factors in Guangzhou, 2014
Source: PLoS Negl Trop Dis. 2015 May 28;9(5):e0003808. doi: 10.1371/journal.pntd.0003808 (PMC4447292; doi:10.1371/journal.pntd.0003808)
Supplement: S1 Table — (XLSX) [file pntd.0003808.s002.xlsx]

## Sheet: Sheet1
		Table S1. Spearman correlation result between Climatic factors and local cases with logarithm transformation
		Climatic variable	Lags	Coefficient	P value
		Accumulative precipitation with logarithm transformation	-6	0.013	0.91
			-5	0.384	0
			-4	0.536	0
			-3	0.527	0
			-2	0.451	0
			-1	0.224	0.043
		Minimum temperature
			-6	-0.246	0.026
			-5	0.012	0.914
			-4	0.304	0.006
			-3	0.515	0
			-2	0.591	0
			-1	0.493	0
