# Supplementary material for: Predicting Unprecedented Dengue Outbreak Using Imported Cases and Climatic Factors in Guangzhou, 2014
Source: PLoS Negl Trop Dis. 2015 May 28;9(5):e0003808. doi: 10.1371/journal.pntd.0003808 (PMC4447292; doi:10.1371/journal.pntd.0003808)
Supplement: S2 Table — (XLSX) [file pntd.0003808.s003.xlsx]

## Sheet: Sheet1
		The seasonal component of local dengue cases with logarithm transformation
			Jan	Feb	Mar	Apr	May	Jun	Jul	Aug	Sep	Oct	Nov	Dec
		2006			-1.84253	-1.59958	-1.8895	-1.02897	0.308097	2.27337	3.0753	3.08511	2.21072	-1.28847
		2007	-1.63229	-1.67125	-1.84253	-1.59958	-1.8895	-1.02897	0.308097	2.27337	3.0753	3.08511	2.21072	-1.28847
		2008	-1.63229	-1.67125	-1.84253	-1.59958	-1.8895	-1.02897	0.308097	2.27337	3.0753	3.08511	2.21072	-1.28847
		2009	-1.63229	-1.67125	-1.84253	-1.59958	-1.8895	-1.02897	0.308097	2.27337	3.0753	3.08511	2.21072	-1.28847
		2010	-1.63229	-1.67125	-1.84253	-1.59958	-1.8895	-1.02897	0.308097	2.27337	3.0753	3.08511	2.21072	-1.28847
		2011	-1.63229	-1.67125	-1.84253	-1.59958	-1.8895	-1.02897	0.308097	2.27337	3.0753	3.08511	2.21072	-1.28847
		2012	-1.63229	-1.67125	-1.84253	-1.59958	-1.8895	-1.02897	0.308097	2.27337	3.0753	3.08511	2.21072	-1.28847
		2013	-1.63229	-1.67125	-1.84253	-1.59958	-1.8895	-1.02897	0.308097	2.27337	3.0753	3.08511	2.21072	-1.28847
		2014	-1.63229	-1.67125	-1.84253	-1.59958	-1.8895	-1.02897	0.308097	2.27337	3.0753
		Imported cases
			Jan	Feb	Mar	Apr	May	Jun	Jul	Aug	Sep	Oct	Nov	Dec
		2006			-0.477737	-0.159144	-0.173883	0.922081	-0.315284	0.888166	-0.0194928	1.26041	0.244648	-0.782079
		2007	-0.808806	-0.578882	-0.477737	-0.159144	-0.173883	0.922081	-0.315284	0.888166	-0.0194928	1.26041	0.244648	-0.782079
		2008	-0.808806	-0.578882	-0.477737	-0.159144	-0.173883	0.922081	-0.315284	0.888166	-0.0194928	1.26041	0.244648	-0.782079
		2009	-0.808806	-0.578882	-0.477737	-0.159144	-0.173883	0.922081	-0.315284	0.888166	-0.0194928	1.26041	0.244648	-0.782079
		2010	-0.808806	-0.578882	-0.477737	-0.159144	-0.173883	0.922081	-0.315284	0.888166	-0.0194928	1.26041	0.244648	-0.782079
		2011	-0.808806	-0.578882	-0.477737	-0.159144	-0.173883	0.922081	-0.315284	0.888166	-0.0194928	1.26041	0.244648	-0.782079
		2012	-0.808806	-0.578882	-0.477737	-0.159144	-0.173883	0.922081	-0.315284	0.888166	-0.0194928	1.26041	0.244648	-0.782079
		2013	-0.808806	-0.578882	-0.477737	-0.159144	-0.173883	0.922081	-0.315284	0.888166	-0.0194928	1.26041	0.244648	-0.782079
		2014	-0.808806	-0.578882	-0.477737	-0.159144	-0.173883	0.922081	-0.315284	0.888166	-0.0194928
		minimum temperature
			Jan	Feb	Mar	Apr	May	Jun	Jul	Aug	Sep	Oct	Nov	Dec
		2006			-3.73707	0.229782	3.71108	5.93701	6.83406	6.34819	5.18453	2.10065	-2.78721	-7.78717
		2007	-9.81337	-6.22048	-3.73707	0.229782	3.71108	5.93701	6.83406	6.34819	5.18453	2.10065	-2.78721	-7.78717
		2008	-9.81337	-6.22048	-3.73707	0.229782	3.71108	5.93701	6.83406	6.34819	5.18453	2.10065	-2.78721	-7.78717
		2009	-9.81337	-6.22048	-3.73707	0.229782	3.71108	5.93701	6.83406	6.34819	5.18453	2.10065	-2.78721	-7.78717
		2010	-9.81337	-6.22048	-3.73707	0.229782	3.71108	5.93701	6.83406	6.34819	5.18453	2.10065	-2.78721	-7.78717
		2011	-9.81337	-6.22048	-3.73707	0.229782	3.71108	5.93701	6.83406	6.34819	5.18453	2.10065	-2.78721	-7.78717
		2012	-9.81337	-6.22048	-3.73707	0.229782	3.71108	5.93701	6.83406	6.34819	5.18453	2.10065	-2.78721	-7.78717
		2013	-9.81337	-6.22048	-3.73707	0.229782	3.71108	5.93701	6.83406	6.34819	5.18453	2.10065	-2.78721	-7.78717
		2014	-9.81337	-6.22048	-3.73707	0.229782	3.71108	5.93701	6.83406	6.34819	5.18453
		monthly accumulative precipitaiton
			Jan	Feb	Mar	Apr	May	Jun	Jul	Aug	Sep	Oct	Nov	Dec
		2006			0.0187361	0.647648	1.39	1.45899	0.895709	0.996588	0.630577	-0.691261	-0.882588	-1.57838
		2007	-1.58909	-1.29693	0.0187361	0.647648	1.39	1.45899	0.895709	0.996588	0.630577	-0.691261	-0.882588	-1.57838
		2008	-1.58909	-1.29693	0.0187361	0.647648	1.39	1.45899	0.895709	0.996588	0.630577	-0.691261	-0.882588	-1.57838
		2009	-1.58909	-1.29693	0.0187361	0.647648	1.39	1.45899	0.895709	0.996588	0.630577	-0.691261	-0.882588	-1.57838
		2010	-1.58909	-1.29693	0.0187361	0.647648	1.39	1.45899	0.895709	0.996588	0.630577	-0.691261	-0.882588	-1.57838
		2011	-1.58909	-1.29693	0.0187361	0.647648	1.39	1.45899	0.895709	0.996588	0.630577	-0.691261	-0.882588	-1.57838
		2012	-1.58909	-1.29693	0.0187361	0.647648	1.39	1.45899	0.895709	0.996588	0.630577	-0.691261	-0.882588	-1.57838
		2013	-1.58909	-1.29693	0.0187361	0.647648	1.39	1.45899	0.895709	0.996588	0.630577	-0.691261	-0.882588	-1.57838
		2014	-1.58909	-1.29693	0.0187361	0.647648	1.39	1.45899	0.895709	0.996588	0.630577

## Sheet: Sheet2
	Table S2. The seasonal component of the time series
			Jan	Feb	Mar	Apr	May	Jun	Jul	Aug	Sep	Oct	Nov	Dec
	Monthly local cases with logarithm transformation
		2006			-1.84253	-1.59958	-1.8895	-1.02897	0.308097	2.27337	3.0753	3.08511	2.21072	-1.28847
		2007	-1.63229	-1.67125	-1.84253	-1.59958	-1.8895	-1.02897	0.308097	2.27337	3.0753	3.08511	2.21072	-1.28847
		2008	-1.63229	-1.67125	-1.84253	-1.59958	-1.8895	-1.02897	0.308097	2.27337	3.0753	3.08511	2.21072	-1.28847
		2009	-1.63229	-1.67125	-1.84253	-1.59958	-1.8895	-1.02897	0.308097	2.27337	3.0753	3.08511	2.21072	-1.28847
		2010	-1.63229	-1.67125	-1.84253	-1.59958	-1.8895	-1.02897	0.308097	2.27337	3.0753	3.08511	2.21072	-1.28847
		2011	-1.63229	-1.67125	-1.84253	-1.59958	-1.8895	-1.02897	0.308097	2.27337	3.0753	3.08511	2.21072	-1.28847
		2012	-1.63229	-1.67125	-1.84253	-1.59958	-1.8895	-1.02897	0.308097	2.27337	3.0753	3.08511	2.21072	-1.28847
		2013	-1.63229	-1.67125	-1.84253	-1.59958	-1.8895	-1.02897	0.308097	2.27337	3.0753	3.08511	2.21072	-1.28847
		2014	-1.63229	-1.67125	-1.84253	-1.59958	-1.8895	-1.02897	0.308097	2.27337	3.0753
	Monthly imported cases
		2006			-0.477737	-0.159144	-0.173883	0.922081	-0.315284	0.888166	-0.0194928	1.26041	0.244648	-0.782079
		2007	-0.808806	-0.578882	-0.477737	-0.159144	-0.173883	0.922081	-0.315284	0.888166	-0.0194928	1.26041	0.244648	-0.782079
		2008	-0.808806	-0.578882	-0.477737	-0.159144	-0.173883	0.922081	-0.315284	0.888166	-0.0194928	1.26041	0.244648	-0.782079
		2009	-0.808806	-0.578882	-0.477737	-0.159144	-0.173883	0.922081	-0.315284	0.888166	-0.0194928	1.26041	0.244648	-0.782079
		2010	-0.808806	-0.578882	-0.477737	-0.159144	-0.173883	0.922081	-0.315284	0.888166	-0.0194928	1.26041	0.244648	-0.782079
		2011	-0.808806	-0.578882	-0.477737	-0.159144	-0.173883	0.922081	-0.315284	0.888166	-0.0194928	1.26041	0.244648	-0.782079
		2012	-0.808806	-0.578882	-0.477737	-0.159144	-0.173883	0.922081	-0.315284	0.888166	-0.0194928	1.26041	0.244648	-0.782079
		2013	-0.808806	-0.578882	-0.477737	-0.159144	-0.173883	0.922081	-0.315284	0.888166	-0.0194928	1.26041	0.244648	-0.782079
		2014	-0.808806	-0.578882	-0.477737	-0.159144	-0.173883	0.922081	-0.315284	0.888166	-0.0194928
	Monthly minimum temperature
		2006			-3.73707	0.229782	3.71108	5.93701	6.83406	6.34819	5.18453	2.10065	-2.78721	-7.78717
		2007	-9.81337	-6.22048	-3.73707	0.229782	3.71108	5.93701	6.83406	6.34819	5.18453	2.10065	-2.78721	-7.78717
		2008	-9.81337	-6.22048	-3.73707	0.229782	3.71108	5.93701	6.83406	6.34819	5.18453	2.10065	-2.78721	-7.78717
		2009	-9.81337	-6.22048	-3.73707	0.229782	3.71108	5.93701	6.83406	6.34819	5.18453	2.10065	-2.78721	-7.78717
		2010	-9.81337	-6.22048	-3.73707	0.229782	3.71108	5.93701	6.83406	6.34819	5.18453	2.10065	-2.78721	-7.78717
		2011	-9.81337	-6.22048	-3.73707	0.229782	3.71108	5.93701	6.83406	6.34819	5.18453	2.10065	-2.78721	-7.78717
		2012	-9.81337	-6.22048	-3.73707	0.229782	3.71108	5.93701	6.83406	6.34819	5.18453	2.10065	-2.78721	-7.78717
		2013	-9.81337	-6.22048	-3.73707	0.229782	3.71108	5.93701	6.83406	6.34819	5.18453	2.10065	-2.78721	-7.78717
		2014	-9.81337	-6.22048	-3.73707	0.229782	3.71108	5.93701	6.83406	6.34819	5.18453
	Monthly accumulative precipitation
		2006			0.0187361	0.647648	1.39	1.45899	0.895709	0.996588	0.630577	-0.691261	-0.882588	-1.57838
		2007	-1.58909	-1.29693	0.0187361	0.647648	1.39	1.45899	0.895709	0.996588	0.630577	-0.691261	-0.882588	-1.57838
		2008	-1.58909	-1.29693	0.0187361	0.647648	1.39	1.45899	0.895709	0.996588	0.630577	-0.691261	-0.882588	-1.57838
		2009	-1.58909	-1.29693	0.0187361	0.647648	1.39	1.45899	0.895709	0.996588	0.630577	-0.691261	-0.882588	-1.57838
		2010	-1.58909	-1.29693	0.0187361	0.647648	1.39	1.45899	0.895709	0.996588	0.630577	-0.691261	-0.882588	-1.57838
		2011	-1.58909	-1.29693	0.0187361	0.647648	1.39	1.45899	0.895709	0.996588	0.630577	-0.691261	-0.882588	-1.57838
		2012	-1.58909	-1.29693	0.0187361	0.647648	1.39	1.45899	0.895709	0.996588	0.630577	-0.691261	-0.882588	-1.57838
		2013	-1.58909	-1.29693	0.0187361	0.647648	1.39	1.45899	0.895709	0.996588	0.630577	-0.691261	-0.882588	-1.57838
		2014	-1.58909	-1.29693	0.0187361	0.647648	1.39	1.45899	0.895709	0.996588	0.630577
