# Supplementary material for: Predicting Unprecedented Dengue Outbreak Using Imported Cases and Climatic Factors in Guangzhou, 2014
Source: PLoS Negl Trop Dis. 2015 May 28;9(5):e0003808. doi: 10.1371/journal.pntd.0003808 (PMC4447292; doi:10.1371/journal.pntd.0003808)
Supplement: S3 Table — (XLSX) [file pntd.0003808.s004.xlsx]

## Sheet: Sheet1
			Table S3. Approximate significance of smooth terms
				edf	Ref.df	F	p-value
			s(Loglocal1)	1	1	79.977	2.72e-14	***
			s(Imp1)	2.817	2.964	2.444	0.0728	.
			s(MinT1)	1	1	17.535	8.6e-05	***
			s(Logprept3)	1.794	2.095	2.7	0.0723	.
			Note: Signif. Codes: 0 '***'; 0.001 '**'; 0.01 '*'; 0.05 '.'
