# Supplementary material for: Predicting Unprecedented Dengue Outbreak Using Imported Cases and Climatic Factors in Guangzhou, 2014
Source: PLoS Negl Trop Dis. 2015 May 28;9(5):e0003808. doi: 10.1371/journal.pntd.0003808 (PMC4447292; doi:10.1371/journal.pntd.0003808)
Supplement: S4 Table — (XLSX) [file pntd.0003808.s005.xlsx]

## Sheet: Sheet1
		Table S4. The top ten models as GCV scores
		Significant variables in each model	GCV
		MinT1, Log(Prept3), Imp1, Log(local1)	2.79
		MinT1, Log(Prept2), Imp1, Log(local1)	2.87
		MinT1, Imp1, Log(local1)	3.25
		MinT3, Log(Prept1), Imp1, Log(local1)	3.32
		MinT3, Log(Prept3), Log(local1)	3.33
		MinT2, Log(Prept3), Imp1, Log(local1)	3.45
		MinT3, Log(Prept2), Log(local1)	3.64
		MinT3, Imp1, Log(local1)	3.82
		Log(Prept3), Log(local1)	3.91
		Log(Prept2), Log(local1)	4.08
		Note: The number in the variables standed for month lags;significance level: 0.1
